# Supplementary material for: Global, regional, and national trends and burden of multiple sclerosis in adolescents and young adults: a data analysis from 1990 to 2021 and projections to 2040
Source: Front Immunol. 2025 Oct 22;16:1685316. doi: 10.3389/fimmu.2025.1685316 (PMC12586062; doi:10.3389/fimmu.2025.1685316)
Supplement: Supplementary file 1 [file DataSheet1.zip]

Archive with 4 entries (4 files):
- Table 3 (3).DOCX
- Table 4 (2).DOCX
- Table 2 (10).DOCX
- Table 1 (29).DOCX
